# Supplementary material for: Radiomics for the Prediction of Overall Survival in Patients with Bladder Cancer Prior to Radical Cystectomy
Source: Cancers (Basel). 2022 Sep 13;14(18):4449. doi: 10.3390/cancers14184449 (PMC9497387; doi:10.3390/cancers14184449)
Supplement: Supplementary file 1 [file cancers-14-04449-s001.zip]

Archive with 1 entries (1 files):
- cancers-1900228-supplementary.pdf
